# Supplementary material for: Iron Dysregulation in Alzheimer’s Disease: LA-ICP-MS Bioimaging of the Distribution of Iron and Ferroportin in the CA1 Region of the Human Hippocampus
Source: Biomolecules. 2024 Mar 1;14(3):295. doi: 10.3390/biom14030295 (PMC10968591; doi:10.3390/biom14030295)
Supplement: Supplementary file 1 [file biomolecules-14-00295-s001.zip]

Archive with 1 entries (1 files):
- biomolecules-2824389-supplementary.pdf
